# Supplementary material for: Experimental and Theoretical Studies of the Optical Properties of the Schiff Bases and Their Materials Obtained from o-Phenylenediamine
Source: Molecules. 2022 Oct 31;27(21):7396. doi: 10.3390/molecules27217396 (PMC9658335; doi:10.3390/molecules27217396)
Supplement: Supplementary file 1 [file molecules-27-07396-s001.zip]

Archive with 1 entries (1 files):
- molecules-1955697-supplementary.pdf
